# Supplementary material for: Raman Spectroscopy and Improved Inception Network for Determination of FHB-Infected Wheat Kernels
Source: Foods. 2022 Feb 17;11(4):578. doi: 10.3390/foods11040578 (PMC8870785; doi:10.3390/foods11040578)
Supplement: Supplementary file 1 [file foods-11-00578-s001.zip]

Archive with 1 entries (1 files):
- foods-1568230-supplementary.pdf
